# Supplementary material for: Organocatalytic diastereo- and enantioselective conjugate addition of pyrazol-3-ones to 3-trifluoroethylidene oxindoles with a newly developed squaramide catalyst
Source: RSC Adv. 2022 Sep 21;12(41):27012–21. doi: 10.1039/d2ra05088a (PMC9490773; doi:10.1039/d2ra05088a)
Supplement: RA-012-D2RA05088A-s002 [file RA-012-D2RA05088A-s002.cif]

# Electronic Supplementary Material (ESI) for RSC Advances.
# This journal is © The Royal Society of Chemistry 2022

####################################################################### 
# 
# This file contains crystal structure data downloaded from the 
# Cambridge Structural Database (CSD) hosted by the Cambridge 
# Crystallographic Data Centre (CCDC).
# 
# Full information about CCDC data access policies and citation 
# guidelines are available at http://www.ccdc.cam.ac.uk/access/V1 
# 
# Audit and citation data items may have been added by the CCDC. 
# Please retain this information to preserve the provenance of 
# this file and to allow appropriate attribution of the data. 
# 
#######################################################################

data_cu_220425_hz_1_0m
_database_code_depnum_ccdc_archive 'CCDC 2168901'
loop_
_audit_author_name
_audit_author_address
'Xufeng Lin'
;Zhejiang University
China
;
_audit_update_record             
;
2022-04-26 deposited with the CCDC.	2022-09-12 downloaded from the CCDC.
;
_audit_creation_date             2022-04-26
_audit_creation_method           
;
Olex2 1.2
(compiled 2018.05.29 svn.r3508 for OlexSys, GUI svn.r5506)
;
_shelx_SHELXL_version_number     2018/3
_chemical_name_common            ?
_chemical_name_systematic        ?
_chemical_formula_moiety         'C26 H20 F3 N3 O2'
_chemical_formula_sum            'C26 H20 F3 N3 O2'
_chemical_formula_weight         463.45
_chemical_absolute_configuration ad
_chemical_melting_point          ?
loop_
_atom_type_symbol
_atom_type_description
_atom_type_scat_dispersion_real
_atom_type_scat_dispersion_imag
_atom_type_scat_source
C C 0.0181 0.0091 'International Tables Vol C Tables 4.2.6.8 and 6.1.1.4'
H H 0.0000 0.0000 'International Tables Vol C Tables 4.2.6.8 and 6.1.1.4'
F F 0.0727 0.0534 'International Tables Vol C Tables 4.2.6.8 and 6.1.1.4'
N N 0.0311 0.0180 'International Tables Vol C Tables 4.2.6.8 and 6.1.1.4'
O O 0.0492 0.0322 'International Tables Vol C Tables 4.2.6.8 and 6.1.1.4'

_shelx_space_group_comment       
;
The symmetry employed for this shelxl refinement is uniquely defined
by the following loop, which should always be used as a source of
symmetry information in preference to the above space-group names.
They are only intended as comments.
;
_space_group_crystal_system      monoclinic
_space_group_IT_number           4
_space_group_name_H-M_alt        'P 1 21 1'
_space_group_name_Hall           'P 2yb'
loop_
_space_group_symop_operation_xyz
'x, y, z'
'-x, y+1/2, -z'

_cell_length_a                   11.5944(5)
_cell_length_b                   7.9944(4)
_cell_length_c                   11.8474(5)
_cell_angle_alpha                90
_cell_angle_beta                 101.879(2)
_cell_angle_gamma                90
_cell_volume                     1074.62(8)
_cell_formula_units_Z            2
_cell_measurement_reflns_used    9582
_cell_measurement_temperature    170(2)
_cell_measurement_theta_max      68.34
_cell_measurement_theta_min      3.81
_shelx_estimated_absorpt_T_max   0.973
_shelx_estimated_absorpt_T_min   0.756
_exptl_absorpt_coefficient_mu    0.925
_exptl_absorpt_correction_T_max  0.7531
_exptl_absorpt_correction_T_min  0.6609
_exptl_absorpt_correction_type   multi-scan
_exptl_absorpt_process_details   
;
SADABS-2016/2 (Bruker,2016/2) was used for absorption correction.
wR2(int) was 0.1606 before and 0.0985 after correction.
The Ratio of minimum to maximum transmission is 0.8776.
The \l/2 correction factor is Not present.
;
_exptl_absorpt_special_details   ?
_exptl_crystal_colour            colourless
_exptl_crystal_colour_primary    colourless
_exptl_crystal_density_diffrn    1.432
_exptl_crystal_density_meas      ?
_exptl_crystal_density_method    ?
_exptl_crystal_description       block
_exptl_crystal_F_000             480
_exptl_crystal_size_max          0.32
_exptl_crystal_size_mid          0.04
_exptl_crystal_size_min          0.03
_exptl_transmission_factor_max   ?
_exptl_transmission_factor_min   ?
_diffrn_reflns_av_R_equivalents  0.0478
_diffrn_reflns_av_unetI/netI     0.0322
_diffrn_reflns_Laue_measured_fraction_full 1.000
_diffrn_reflns_Laue_measured_fraction_max 1.000
_diffrn_reflns_limit_h_max       13
_diffrn_reflns_limit_h_min       -13
_diffrn_reflns_limit_k_max       9
_diffrn_reflns_limit_k_min       -9
_diffrn_reflns_limit_l_max       14
_diffrn_reflns_limit_l_min       -14
_diffrn_reflns_number            17714
_diffrn_reflns_point_group_measured_fraction_full 0.999
_diffrn_reflns_point_group_measured_fraction_max 0.997
_diffrn_reflns_theta_full        67.679
_diffrn_reflns_theta_max         68.525
_diffrn_reflns_theta_min         3.813
_diffrn_ambient_temperature      170.0
_diffrn_detector_area_resol_mean ?
_diffrn_measured_fraction_theta_full 1.000
_diffrn_measured_fraction_theta_max 1.000
_diffrn_measurement_device_type  'zju Bruker D8 Venture'
_diffrn_measurement_method       '\f and \w scans'
_diffrn_radiation_type           CuK\a
_diffrn_radiation_wavelength     1.54178
_diffrn_source                   ?
_diffrn_standards_number         0
_reflns_Friedel_coverage         0.852
_reflns_Friedel_fraction_full    0.997
_reflns_Friedel_fraction_max     0.993
_reflns_number_gt                3728
_reflns_number_total             3929
_reflns_special_details          
;
 Reflections were merged by SHELXL according to the crystal
 class for the calculation of statistics and refinement.
 
 _reflns_Friedel_fraction is defined as the number of unique
 Friedel pairs measured divided by the number that would be
 possible theoretically, ignoring centric projections and
 systematic absences.
;
_reflns_threshold_expression     'I > 2\s(I)'
_computing_cell_refinement       'SAINT V8.40B (Bruker Nano, Inc., 2019)'
_computing_data_collection       'Bruker Instrument Service vV6.2.14'
_computing_data_reduction        'SAINT V8.40B (Bruker Nano, Inc., 2019)'
_computing_molecular_graphics    'Olex2 (Dolomanov et al., 2009)'
_computing_publication_material  'Olex2 (Dolomanov et al., 2009)'
_computing_structure_refinement  'ShelXL (Sheldrick, 2015)'
_computing_structure_solution    'ShelXT (Sheldrick, 2015)'
_refine_diff_density_max         0.171
_refine_diff_density_min         -0.224
_refine_diff_density_rms         0.044
_refine_ls_abs_structure_details 
;
 Flack x determined using 1613 quotients [(I+)-(I-)]/[(I+)+(I-)]
 (Parsons, Flack and Wagner, Acta Cryst. B69 (2013) 249-259).
;
_refine_ls_abs_structure_Flack   0.08(6)
_refine_ls_extinction_coef       .
_refine_ls_extinction_method     none
_refine_ls_goodness_of_fit_ref   1.067
_refine_ls_hydrogen_treatment    constr
_refine_ls_matrix_type           full
_refine_ls_number_parameters     309
_refine_ls_number_reflns         3929
_refine_ls_number_restraints     1
_refine_ls_R_factor_all          0.0333
_refine_ls_R_factor_gt           0.0307
_refine_ls_restrained_S_all      1.066
_refine_ls_shift/su_max          0.002
_refine_ls_shift/su_mean         0.000
_refine_ls_structure_factor_coef Fsqd
_refine_ls_weighting_details     
'w=1/[\s^2^(Fo^2^)+(0.0382P)^2^+0.1045P] where P=(Fo^2^+2Fc^2^)/3'
_refine_ls_weighting_scheme      calc
_refine_ls_wR_factor_gt          0.0714
_refine_ls_wR_factor_ref         0.0734
_refine_special_details          ?
_olex2_refinement_description    
;
1. Fixed Uiso
 At 1.2 times of:
  All C(H) groups, All N(H) groups
 At 1.5 times of:
  All C(H,H,H) groups, All O(H) groups
2.a Ternary CH refined with riding coordinates:
 C7(H7), C9(H9)
2.b Aromatic/amide H refined with riding coordinates:
 N1(H1), C1(H1A), C2(H2A), C3(H3), C4(H4), C15(H15), C16(H16), C18(H18),
 C19(H19), C22(H22), C23(H23), C24(H24), C25(H25), C26(H26)
2.c Idealised Me refined as rotating group:
 C20(H20A,H20B,H20C)
2.d Idealised tetrahedral OH refined as rotating group:
 O2(H2)
;
_atom_sites_solution_hydrogens   geom
_atom_sites_solution_primary     dual
_atom_sites_solution_secondary   ?
loop_
_atom_site_label
_atom_site_type_symbol
_atom_site_fract_x
_atom_site_fract_y
_atom_site_fract_z
_atom_site_U_iso_or_equiv
_atom_site_adp_type
_atom_site_occupancy
_atom_site_site_symmetry_order
_atom_site_calc_flag
_atom_site_refinement_flags_posn
_atom_site_refinement_flags_adp
_atom_site_refinement_flags_occupancy
_atom_site_disorder_assembly
_atom_site_disorder_group
F1 F 0.72202(13) 0.17022(18) 0.76616(12) 0.0355(3) Uani 1 1 d . . . . .
F2 F 0.79705(12) 0.3585(2) 0.88862(13) 0.0405(4) Uani 1 1 d . . . . .
F3 F 0.63095(14) 0.2468(2) 0.89763(12) 0.0383(4) Uani 1 1 d . . . . .
O1 O 0.52860(16) 0.5657(3) 0.95920(15) 0.0367(4) Uani 1 1 d . . . . .
O2 O 0.38324(13) 0.3867(2) 0.82593(13) 0.0293(4) Uani 1 1 d . . . . .
H2 H 0.435757 0.444335 0.867899 0.044 Uiso 1 1 calc GR . . . .
N1 N 0.69704(18) 0.7198(3) 0.98834(17) 0.0329(5) Uani 1 1 d . . . . .
H1 H 0.697709 0.748571 1.060161 0.039 Uiso 1 1 calc R . . . .
N2 N 0.36195(16) 0.3102(2) 0.53130(15) 0.0231(4) Uani 1 1 d . . . . .
N3 N 0.32091(15) 0.3258(2) 0.63208(15) 0.0233(4) Uani 1 1 d . . . . .
C1 C 0.8269(2) 0.7338(3) 0.7399(2) 0.0326(6) Uani 1 1 d . . . . .
H1A H 0.806806 0.692783 0.663105 0.039 Uiso 1 1 calc R . . . .
C2 C 0.9300(2) 0.8250(4) 0.7774(2) 0.0398(6) Uani 1 1 d . . . . .
H2A H 0.981700 0.844061 0.726018 0.048 Uiso 1 1 calc R . . . .
C3 C 0.9582(2) 0.8883(4) 0.8884(2) 0.0442(7) Uani 1 1 d . . . . .
H3 H 1.028800 0.950682 0.911859 0.053 Uiso 1 1 calc R . . . .
C4 C 0.8850(2) 0.8622(4) 0.9661(2) 0.0418(6) Uani 1 1 d . . . . .
H4 H 0.903158 0.907007 1.041976 0.050 Uiso 1 1 calc R . . . .
C5 C 0.7843(2) 0.7678(3) 0.9276(2) 0.0299(5) Uani 1 1 d . . . . .
C6 C 0.7548(2) 0.7043(3) 0.81649(19) 0.0258(5) Uani 1 1 d . . . . .
C7 C 0.6386(2) 0.6122(3) 0.80241(19) 0.0242(5) Uani 1 1 d . . . . .
H7 H 0.578680 0.683763 0.751649 0.029 Uiso 1 1 calc R . . . .
C8 C 0.6128(2) 0.6252(3) 0.9240(2) 0.0285(5) Uani 1 1 d . . . . .
C9 C 0.63281(18) 0.4380(3) 0.74311(18) 0.0226(5) Uani 1 1 d . . . . .
H9 H 0.680120 0.449690 0.681859 0.027 Uiso 1 1 calc R . . . .
C10 C 0.6948(2) 0.3034(3) 0.82403(19) 0.0260(5) Uani 1 1 d . . . . .
C11 C 0.51166(18) 0.3839(3) 0.68063(18) 0.0212(4) Uani 1 1 d . . . . .
C12 C 0.47591(18) 0.3468(3) 0.56120(18) 0.0210(4) Uani 1 1 d . . . . .
C13 C 0.40864(19) 0.3693(3) 0.72209(18) 0.0226(4) Uani 1 1 d . . . . .
C14 C 0.54552(18) 0.3492(3) 0.46962(17) 0.0222(5) Uani 1 1 d . . . . .
C15 C 0.5041(2) 0.4385(3) 0.36818(19) 0.0241(5) Uani 1 1 d . . . . .
H15 H 0.432887 0.500362 0.360125 0.029 Uiso 1 1 calc R . . . .
C16 C 0.5649(2) 0.4387(3) 0.27898(19) 0.0263(5) Uani 1 1 d . . . . .
H16 H 0.534490 0.499953 0.210623 0.032 Uiso 1 1 calc R . . . .
C17 C 0.66992(19) 0.3502(3) 0.28814(18) 0.0259(5) Uani 1 1 d . . . . .
C18 C 0.7114(2) 0.2610(3) 0.3890(2) 0.0279(5) Uani 1 1 d . . . . .
H18 H 0.782537 0.199124 0.396639 0.033 Uiso 1 1 calc R . . . .
C19 C 0.6510(2) 0.2605(3) 0.47900(19) 0.0249(5) Uani 1 1 d . . . . .
H19 H 0.681619 0.199376 0.547363 0.030 Uiso 1 1 calc R . . . .
C20 C 0.7360(2) 0.3525(4) 0.1909(2) 0.0394(6) Uani 1 1 d . . . . .
H20A H 0.679578 0.352305 0.116870 0.059 Uiso 1 1 calc GR . . . .
H20B H 0.786373 0.253224 0.195968 0.059 Uiso 1 1 calc GR . . . .
H20C H 0.784823 0.453388 0.196680 0.059 Uiso 1 1 calc GR . . . .
C21 C 0.20199(19) 0.2841(3) 0.63352(18) 0.0241(5) Uani 1 1 d . . . . .
C22 C 0.1390(2) 0.3746(3) 0.7014(2) 0.0298(5) Uani 1 1 d . . . . .
H22 H 0.174908 0.465486 0.747181 0.036 Uiso 1 1 calc R . . . .
C23 C 0.0229(2) 0.3300(4) 0.7012(2) 0.0370(6) Uani 1 1 d . . . . .
H23 H -0.020557 0.389988 0.747775 0.044 Uiso 1 1 calc R . . . .
C24 C -0.0294(2) 0.1990(4) 0.6335(2) 0.0409(7) Uani 1 1 d . . . . .
H24 H -0.108862 0.169616 0.633229 0.049 Uiso 1 1 calc R . . . .
C25 C 0.0336(2) 0.1104(4) 0.5659(2) 0.0370(6) Uani 1 1 d . . . . .
H25 H -0.002825 0.020605 0.519371 0.044 Uiso 1 1 calc R . . . .
C26 C 0.1498(2) 0.1523(3) 0.56593(19) 0.0284(5) Uani 1 1 d . . . . .
H26 H 0.193222 0.091122 0.519926 0.034 Uiso 1 1 calc R . . . .

loop_
_atom_site_aniso_label
_atom_site_aniso_U_11
_atom_site_aniso_U_22
_atom_site_aniso_U_33
_atom_site_aniso_U_23
_atom_site_aniso_U_13
_atom_site_aniso_U_12
F1 0.0405(8) 0.0306(7) 0.0339(7) -0.0042(6) 0.0037(6) 0.0095(6)
F2 0.0314(7) 0.0396(9) 0.0419(8) -0.0005(7) -0.0122(6) -0.0005(7)
F3 0.0398(8) 0.0460(9) 0.0308(7) 0.0140(7) 0.0110(6) 0.0057(7)
O1 0.0333(9) 0.0491(11) 0.0321(9) -0.0113(8) 0.0170(8) -0.0087(8)
O2 0.0259(8) 0.0437(10) 0.0197(7) -0.0005(7) 0.0081(6) -0.0048(7)
N1 0.0345(11) 0.0417(12) 0.0243(9) -0.0112(9) 0.0103(9) -0.0069(9)
N2 0.0225(9) 0.0288(10) 0.0185(8) 0.0012(7) 0.0055(7) -0.0004(8)
N3 0.0199(9) 0.0291(10) 0.0214(9) 0.0014(8) 0.0053(7) -0.0009(8)
C1 0.0369(14) 0.0379(14) 0.0239(11) -0.0003(11) 0.0084(10) -0.0066(11)
C2 0.0373(14) 0.0486(16) 0.0357(13) 0.0024(12) 0.0126(11) -0.0118(12)
C3 0.0359(14) 0.0553(18) 0.0405(14) -0.0026(14) 0.0055(12) -0.0196(13)
C4 0.0431(15) 0.0515(17) 0.0295(12) -0.0073(12) 0.0044(11) -0.0152(13)
C5 0.0323(13) 0.0332(13) 0.0245(11) -0.0011(10) 0.0068(10) -0.0024(10)
C6 0.0274(12) 0.0251(11) 0.0239(11) 0.0001(9) 0.0031(9) -0.0001(9)
C7 0.0253(12) 0.0271(12) 0.0207(10) -0.0001(9) 0.0057(9) 0.0007(9)
C8 0.0299(12) 0.0311(13) 0.0259(11) -0.0042(10) 0.0086(10) 0.0014(10)
C9 0.0204(11) 0.0289(11) 0.0190(10) -0.0014(9) 0.0051(8) 0.0013(9)
C10 0.0243(11) 0.0300(12) 0.0228(10) -0.0027(9) 0.0027(9) 0.0006(9)
C11 0.0203(10) 0.0247(11) 0.0191(10) 0.0009(9) 0.0052(8) 0.0010(9)
C12 0.0215(10) 0.0210(10) 0.0203(10) 0.0015(9) 0.0036(8) 0.0013(9)
C13 0.0241(11) 0.0254(11) 0.0186(9) 0.0025(9) 0.0053(8) 0.0001(9)
C14 0.0233(11) 0.0238(11) 0.0198(10) -0.0033(9) 0.0054(8) -0.0023(9)
C15 0.0248(12) 0.0249(11) 0.0221(11) -0.0021(9) 0.0036(9) 0.0015(9)
C16 0.0319(13) 0.0278(12) 0.0185(10) 0.0028(9) 0.0038(9) -0.0019(10)
C17 0.0264(11) 0.0305(13) 0.0221(10) -0.0019(9) 0.0080(9) -0.0046(10)
C18 0.0237(11) 0.0333(13) 0.0279(11) -0.0008(10) 0.0080(9) 0.0013(10)
C19 0.0245(11) 0.0297(12) 0.0204(10) 0.0015(9) 0.0046(9) 0.0003(9)
C20 0.0377(14) 0.0560(18) 0.0289(12) 0.0055(12) 0.0169(11) 0.0020(13)
C21 0.0194(10) 0.0317(12) 0.0214(10) 0.0069(9) 0.0043(9) 0.0008(9)
C22 0.0261(12) 0.0353(13) 0.0287(11) 0.0020(11) 0.0074(9) 0.0026(10)
C23 0.0250(12) 0.0545(17) 0.0328(12) 0.0028(12) 0.0090(10) 0.0058(12)
C24 0.0220(12) 0.0645(19) 0.0356(13) 0.0089(14) 0.0046(11) -0.0060(12)
C25 0.0294(13) 0.0477(16) 0.0321(13) 0.0015(12) 0.0019(11) -0.0113(11)
C26 0.0276(12) 0.0351(13) 0.0226(10) 0.0034(10) 0.0056(9) -0.0018(10)

_geom_special_details            
;
 All esds (except the esd in the dihedral angle between two l.s. planes)
 are estimated using the full covariance matrix.  The cell esds are taken
 into account individually in the estimation of esds in distances, angles
 and torsion angles; correlations between esds in cell parameters are only
 used when they are defined by crystal symmetry.  An approximate (isotropic)
 treatment of cell esds is used for estimating esds involving l.s. planes.
;
loop_
_geom_bond_atom_site_label_1
_geom_bond_atom_site_label_2
_geom_bond_distance
_geom_bond_site_symmetry_2
_geom_bond_publ_flag
F1 C10 1.339(3) . ?
F2 C10 1.345(3) . ?
F3 C10 1.334(3) . ?
O1 C8 1.233(3) . ?
O2 H2 0.8400 . ?
O2 C13 1.330(3) . ?
N1 H1 0.8800 . ?
N1 C5 1.410(3) . ?
N1 C8 1.341(3) . ?
N2 N3 1.379(2) . ?
N2 C12 1.328(3) . ?
N3 C13 1.359(3) . ?
N3 C21 1.422(3) . ?
C1 H1A 0.9500 . ?
C1 C2 1.393(4) . ?
C1 C6 1.374(3) . ?
C2 H2A 0.9500 . ?
C2 C3 1.384(4) . ?
C3 H3 0.9500 . ?
C3 C4 1.390(4) . ?
C4 H4 0.9500 . ?
C4 C5 1.386(4) . ?
C5 C6 1.387(3) . ?
C6 C7 1.514(3) . ?
C7 H7 1.0000 . ?
C7 C8 1.534(3) . ?
C7 C9 1.555(3) . ?
C9 H9 1.0000 . ?
C9 C10 1.520(3) . ?
C9 C11 1.510(3) . ?
C11 C12 1.421(3) . ?
C11 C13 1.387(3) . ?
C12 C14 1.480(3) . ?
C14 C15 1.395(3) . ?
C14 C19 1.398(3) . ?
C15 H15 0.9500 . ?
C15 C16 1.386(3) . ?
C16 H16 0.9500 . ?
C16 C17 1.393(3) . ?
C17 C18 1.389(3) . ?
C17 C20 1.509(3) . ?
C18 H18 0.9500 . ?
C18 C19 1.391(3) . ?
C19 H19 0.9500 . ?
C20 H20A 0.9800 . ?
C20 H20B 0.9800 . ?
C20 H20C 0.9800 . ?
C21 C22 1.395(3) . ?
C21 C26 1.384(3) . ?
C22 H22 0.9500 . ?
C22 C23 1.392(3) . ?
C23 H23 0.9500 . ?
C23 C24 1.381(4) . ?
C24 H24 0.9500 . ?
C24 C25 1.384(4) . ?
C25 H25 0.9500 . ?
C25 C26 1.389(3) . ?
C26 H26 0.9500 . ?

loop_
_geom_angle_atom_site_label_1
_geom_angle_atom_site_label_2
_geom_angle_atom_site_label_3
_geom_angle
_geom_angle_site_symmetry_1
_geom_angle_site_symmetry_3
_geom_angle_publ_flag
C13 O2 H2 109.5 . . ?
C5 N1 H1 123.9 . . ?
C8 N1 H1 123.9 . . ?
C8 N1 C5 112.2(2) . . ?
C12 N2 N3 104.52(17) . . ?
N2 N3 C21 119.82(17) . . ?
C13 N3 N2 111.52(17) . . ?
C13 N3 C21 128.43(18) . . ?
C2 C1 H1A 120.7 . . ?
C6 C1 H1A 120.7 . . ?
C6 C1 C2 118.6(2) . . ?
C1 C2 H2A 119.6 . . ?
C3 C2 C1 120.9(2) . . ?
C3 C2 H2A 119.6 . . ?
C2 C3 H3 119.4 . . ?
C2 C3 C4 121.2(2) . . ?
C4 C3 H3 119.4 . . ?
C3 C4 H4 121.6 . . ?
C5 C4 C3 116.8(2) . . ?
C5 C4 H4 121.6 . . ?
C4 C5 N1 128.7(2) . . ?
C4 C5 C6 122.6(2) . . ?
C6 C5 N1 108.8(2) . . ?
C1 C6 C5 119.9(2) . . ?
C1 C6 C7 131.2(2) . . ?
C5 C6 C7 108.8(2) . . ?
C6 C7 H7 106.3 . . ?
C6 C7 C8 101.81(18) . . ?
C6 C7 C9 116.10(19) . . ?
C8 C7 H7 106.3 . . ?
C8 C7 C9 119.09(19) . . ?
C9 C7 H7 106.3 . . ?
O1 C8 N1 124.0(2) . . ?
O1 C8 C7 127.8(2) . . ?
N1 C8 C7 108.2(2) . . ?
C7 C9 H9 105.4 . . ?
C10 C9 C7 112.22(18) . . ?
C10 C9 H9 105.4 . . ?
C11 C9 C7 115.30(18) . . ?
C11 C9 H9 105.4 . . ?
C11 C9 C10 112.21(19) . . ?
F1 C10 F2 106.19(18) . . ?
F1 C10 C9 111.76(18) . . ?
F2 C10 C9 111.97(19) . . ?
F3 C10 F1 106.61(19) . . ?
F3 C10 F2 106.37(18) . . ?
F3 C10 C9 113.46(18) . . ?
C12 C11 C9 126.79(18) . . ?
C13 C11 C9 129.24(19) . . ?
C13 C11 C12 103.84(19) . . ?
N2 C12 C11 112.44(18) . . ?
N2 C12 C14 118.04(18) . . ?
C11 C12 C14 129.49(18) . . ?
O2 C13 N3 118.70(18) . . ?
O2 C13 C11 133.6(2) . . ?
N3 C13 C11 107.68(18) . . ?
C15 C14 C12 119.69(19) . . ?
C15 C14 C19 117.94(19) . . ?
C19 C14 C12 122.34(19) . . ?
C14 C15 H15 119.4 . . ?
C16 C15 C14 121.2(2) . . ?
C16 C15 H15 119.4 . . ?
C15 C16 H16 119.5 . . ?
C15 C16 C17 120.9(2) . . ?
C17 C16 H16 119.5 . . ?
C16 C17 C20 120.5(2) . . ?
C18 C17 C16 118.0(2) . . ?
C18 C17 C20 121.5(2) . . ?
C17 C18 H18 119.3 . . ?
C17 C18 C19 121.4(2) . . ?
C19 C18 H18 119.3 . . ?
C14 C19 H19 119.7 . . ?
C18 C19 C14 120.5(2) . . ?
C18 C19 H19 119.7 . . ?
C17 C20 H20A 109.5 . . ?
C17 C20 H20B 109.5 . . ?
C17 C20 H20C 109.5 . . ?
H20A C20 H20B 109.5 . . ?
H20A C20 H20C 109.5 . . ?
H20B C20 H20C 109.5 . . ?
C22 C21 N3 120.6(2) . . ?
C26 C21 N3 118.7(2) . . ?
C26 C21 C22 120.7(2) . . ?
C21 C22 H22 120.4 . . ?
C23 C22 C21 119.1(2) . . ?
C23 C22 H22 120.4 . . ?
C22 C23 H23 119.9 . . ?
C24 C23 C22 120.2(2) . . ?
C24 C23 H23 119.9 . . ?
C23 C24 H24 119.9 . . ?
C23 C24 C25 120.2(2) . . ?
C25 C24 H24 119.9 . . ?
C24 C25 H25 119.9 . . ?
C24 C25 C26 120.3(3) . . ?
C26 C25 H25 119.9 . . ?
C21 C26 C25 119.5(2) . . ?
C21 C26 H26 120.3 . . ?
C25 C26 H26 120.3 . . ?

loop_
_geom_torsion_atom_site_label_1
_geom_torsion_atom_site_label_2
_geom_torsion_atom_site_label_3
_geom_torsion_atom_site_label_4
_geom_torsion
_geom_torsion_site_symmetry_1
_geom_torsion_site_symmetry_2
_geom_torsion_site_symmetry_3
_geom_torsion_site_symmetry_4
_geom_torsion_publ_flag
N1 C5 C6 C1 -179.8(2) . . . . ?
N1 C5 C6 C7 1.6(3) . . . . ?
N2 N3 C13 O2 -178.97(19) . . . . ?
N2 N3 C13 C11 0.2(3) . . . . ?
N2 N3 C21 C22 -144.5(2) . . . . ?
N2 N3 C21 C26 35.2(3) . . . . ?
N2 C12 C14 C15 49.6(3) . . . . ?
N2 C12 C14 C19 -128.4(2) . . . . ?
N3 N2 C12 C11 0.9(2) . . . . ?
N3 N2 C12 C14 -177.13(19) . . . . ?
N3 C21 C22 C23 -179.8(2) . . . . ?
N3 C21 C26 C25 -179.7(2) . . . . ?
C1 C2 C3 C4 0.3(5) . . . . ?
C1 C6 C7 C8 178.2(2) . . . . ?
C1 C6 C7 C9 47.2(4) . . . . ?
C2 C1 C6 C5 1.3(4) . . . . ?
C2 C1 C6 C7 179.5(3) . . . . ?
C2 C3 C4 C5 1.1(5) . . . . ?
C3 C4 C5 N1 178.6(3) . . . . ?
C3 C4 C5 C6 -1.4(4) . . . . ?
C4 C5 C6 C1 0.2(4) . . . . ?
C4 C5 C6 C7 -178.4(2) . . . . ?
C5 N1 C8 O1 178.6(2) . . . . ?
C5 N1 C8 C7 -3.5(3) . . . . ?
C5 C6 C7 C8 -3.4(3) . . . . ?
C5 C6 C7 C9 -134.4(2) . . . . ?
C6 C1 C2 C3 -1.5(4) . . . . ?
C6 C7 C8 O1 -178.0(2) . . . . ?
C6 C7 C8 N1 4.1(3) . . . . ?
C6 C7 C9 C10 77.0(2) . . . . ?
C6 C7 C9 C11 -152.81(19) . . . . ?
C7 C9 C10 F1 -160.54(18) . . . . ?
C7 C9 C10 F2 -41.5(2) . . . . ?
C7 C9 C10 F3 78.9(2) . . . . ?
C7 C9 C11 C12 119.6(2) . . . . ?
C7 C9 C11 C13 -55.7(3) . . . . ?
C8 N1 C5 C4 -178.8(3) . . . . ?
C8 N1 C5 C6 1.3(3) . . . . ?
C8 C7 C9 C10 -45.2(3) . . . . ?
C8 C7 C9 C11 85.0(2) . . . . ?
C9 C7 C8 O1 -48.9(4) . . . . ?
C9 C7 C8 N1 133.2(2) . . . . ?
C9 C11 C12 N2 -177.1(2) . . . . ?
C9 C11 C12 C14 0.7(4) . . . . ?
C9 C11 C13 O2 -4.6(4) . . . . ?
C9 C11 C13 N3 176.4(2) . . . . ?
C10 C9 C11 C12 -110.3(2) . . . . ?
C10 C9 C11 C13 74.5(3) . . . . ?
C11 C9 C10 F1 67.7(2) . . . . ?
C11 C9 C10 F2 -173.26(17) . . . . ?
C11 C9 C10 F3 -52.8(3) . . . . ?
C11 C12 C14 C15 -128.1(2) . . . . ?
C11 C12 C14 C19 53.9(3) . . . . ?
C12 N2 N3 C13 -0.7(2) . . . . ?
C12 N2 N3 C21 -175.69(19) . . . . ?
C12 C11 C13 O2 179.4(2) . . . . ?
C12 C11 C13 N3 0.4(2) . . . . ?
C12 C14 C15 C16 -177.7(2) . . . . ?
C12 C14 C19 C18 177.5(2) . . . . ?
C13 N3 C21 C22 41.4(3) . . . . ?
C13 N3 C21 C26 -138.8(2) . . . . ?
C13 C11 C12 N2 -0.8(2) . . . . ?
C13 C11 C12 C14 177.0(2) . . . . ?
C14 C15 C16 C17 -0.4(3) . . . . ?
C15 C14 C19 C18 -0.5(3) . . . . ?
C15 C16 C17 C18 0.4(3) . . . . ?
C15 C16 C17 C20 -179.5(2) . . . . ?
C16 C17 C18 C19 -0.5(4) . . . . ?
C17 C18 C19 C14 0.6(4) . . . . ?
C19 C14 C15 C16 0.4(3) . . . . ?
C20 C17 C18 C19 179.3(2) . . . . ?
C21 N3 C13 O2 -4.5(3) . . . . ?
C21 N3 C13 C11 174.7(2) . . . . ?
C21 C22 C23 C24 -0.7(4) . . . . ?
C22 C21 C26 C25 0.0(3) . . . . ?
C22 C23 C24 C25 0.4(4) . . . . ?
C23 C24 C25 C26 0.1(4) . . . . ?
C24 C25 C26 C21 -0.4(4) . . . . ?
C26 C21 C22 C23 0.5(3) . . . . ?

_shelx_res_file                  
;
TITL cu_220425_hz_1_0m_a.res in P2(1)
    cu_220425_hz_1_0m.res
    created by SHELXL-2018/3 at 09:14:24 on 26-Apr-2022
REM Old TITL cu_220425_hz_1_0m in P2(1)
REM SHELXT solution in P2(1): R1 0.095, Rweak 0.027, Alpha 0.002
REM <I/s> 1.387 for 5 systematic absences, Orientation as input
REM Flack x = -0.019 ( 0.078 ) from 1665 Parsons' quotients
REM Formula found by SHELXT: C26 N3 O5
CELL 1.54178 11.5944 7.9944 11.8474 90 101.879 90
ZERR 2 0.0005 0.0004 0.0005 0 0.002 0
LATT -1
SYMM -X,0.5+Y,-Z
SFAC C H F N O
UNIT 52 40 6 6 4

L.S. 4 0 0
PLAN  20
SIZE 0.03 0.04 0.32
TEMP -103.15
BOND $h
htab
conf
list 4
fmap 2 53
ACTA
REM <olex2.extras>
REM <HklSrc "%.\\cu_220425_hz_1_0m.hkl">
REM </olex2.extras>

WGHT    0.038200    0.104500
FVAR       0.63967
F1    3    0.722019    0.170224    0.766164    11.00000    0.04046    0.03059 =
         0.03391   -0.00421    0.00375    0.00953
F2    3    0.797049    0.358455    0.888623    11.00000    0.03145    0.03958 =
         0.04190   -0.00047   -0.01224   -0.00050
F3    3    0.630948    0.246800    0.897629    11.00000    0.03982    0.04600 =
         0.03078    0.01399    0.01103    0.00571
O1    5    0.528601    0.565708    0.959201    11.00000    0.03328    0.04915 =
         0.03213   -0.01131    0.01696   -0.00869
O2    5    0.383240    0.386703    0.825932    11.00000    0.02589    0.04373 =
         0.01975   -0.00045    0.00812   -0.00480
AFIX 147
H2    2    0.435757    0.444335    0.867899    11.00000   -1.50000
AFIX   0
N1    4    0.697036    0.719776    0.988337    11.00000    0.03452    0.04174 =
         0.02427   -0.01119    0.01026   -0.00693
AFIX  43
H1    2    0.697709    0.748571    1.060161    11.00000   -1.20000
AFIX   0
N2    4    0.361950    0.310198    0.531301    11.00000    0.02245    0.02881 =
         0.01854    0.00117    0.00555   -0.00038
N3    4    0.320913    0.325834    0.632079    11.00000    0.01991    0.02911 =
         0.02137    0.00144    0.00533   -0.00086
C1    1    0.826887    0.733755    0.739921    11.00000    0.03688    0.03792 =
         0.02393   -0.00033    0.00844   -0.00656
AFIX  43
H1A   2    0.806806    0.692783    0.663105    11.00000   -1.20000
AFIX   0
C2    1    0.930015    0.825014    0.777369    11.00000    0.03732    0.04862 =
         0.03568    0.00244    0.01257   -0.01176
AFIX  43
H2A   2    0.981700    0.844061    0.726018    11.00000   -1.20000
AFIX   0
C3    1    0.958195    0.888303    0.888360    11.00000    0.03595    0.05527 =
         0.04046   -0.00260    0.00549   -0.01959
AFIX  43
H3    2    1.028800    0.950682    0.911859    11.00000   -1.20000
AFIX   0
C4    1    0.885017    0.862229    0.966106    11.00000    0.04307    0.05149 =
         0.02951   -0.00732    0.00445   -0.01521
AFIX  43
H4    2    0.903158    0.907007    1.041976    11.00000   -1.20000
AFIX   0
C5    1    0.784349    0.767799    0.927638    11.00000    0.03233    0.03316 =
         0.02448   -0.00105    0.00682   -0.00239
C6    1    0.754814    0.704263    0.816487    11.00000    0.02744    0.02506 =
         0.02393    0.00010    0.00315   -0.00012
C7    1    0.638620    0.612193    0.802415    11.00000    0.02527    0.02713 =
         0.02070   -0.00009    0.00570    0.00072
AFIX  13
H7    2    0.578680    0.683763    0.751649    11.00000   -1.20000
AFIX   0
C8    1    0.612847    0.625165    0.924011    11.00000    0.02988    0.03107 =
         0.02590   -0.00424    0.00862    0.00139
C9    1    0.632814    0.437993    0.743109    11.00000    0.02039    0.02886 =
         0.01898   -0.00143    0.00508    0.00132
AFIX  13
H9    2    0.680120    0.449690    0.681859    11.00000   -1.20000
AFIX   0
C10   1    0.694840    0.303403    0.824031    11.00000    0.02434    0.03001 =
         0.02278   -0.00274    0.00274    0.00064
C11   1    0.511657    0.383891    0.680631    11.00000    0.02034    0.02467 =
         0.01915    0.00086    0.00523    0.00096
C12   1    0.475913    0.346787    0.561204    11.00000    0.02154    0.02096 =
         0.02032    0.00146    0.00364    0.00131
C13   1    0.408645    0.369298    0.722095    11.00000    0.02410    0.02543 =
         0.01864    0.00251    0.00532    0.00011
C14   1    0.545519    0.349248    0.469616    11.00000    0.02330    0.02376 =
         0.01983   -0.00330    0.00535   -0.00233
C15   1    0.504087    0.438528    0.368184    11.00000    0.02476    0.02487 =
         0.02210   -0.00207    0.00364    0.00154
AFIX  43
H15   2    0.432887    0.500362    0.360125    11.00000   -1.20000
AFIX   0
C16   1    0.564872    0.438674    0.278980    11.00000    0.03193    0.02776 =
         0.01853    0.00275    0.00385   -0.00189
AFIX  43
H16   2    0.534490    0.499953    0.210623    11.00000   -1.20000
AFIX   0
C17   1    0.669918    0.350208    0.288145    11.00000    0.02637    0.03054 =
         0.02213   -0.00190    0.00796   -0.00458
C18   1    0.711410    0.261036    0.388988    11.00000    0.02372    0.03327 =
         0.02791   -0.00084    0.00803    0.00133
AFIX  43
H18   2    0.782537    0.199124    0.396639    11.00000   -1.20000
AFIX   0
C19   1    0.650986    0.260504    0.479001    11.00000    0.02446    0.02974 =
         0.02044    0.00145    0.00458    0.00027
AFIX  43
H19   2    0.681619    0.199376    0.547363    11.00000   -1.20000
AFIX   0
C20   1    0.735962    0.352481    0.190891    11.00000    0.03768    0.05602 =
         0.02894    0.00549    0.01688    0.00196
AFIX 137
H20A  2    0.679578    0.352305    0.116870    11.00000   -1.50000
H20B  2    0.786373    0.253224    0.195968    11.00000   -1.50000
H20C  2    0.784823    0.453388    0.196680    11.00000   -1.50000
AFIX   0
C21   1    0.201987    0.284054    0.633524    11.00000    0.01942    0.03165 =
         0.02136    0.00687    0.00427    0.00082
C22   1    0.139019    0.374592    0.701392    11.00000    0.02606    0.03527 =
         0.02870    0.00197    0.00738    0.00263
AFIX  43
H22   2    0.174908    0.465486    0.747181    11.00000   -1.20000
AFIX   0
C23   1    0.022880    0.330048    0.701176    11.00000    0.02497    0.05452 =
         0.03282    0.00280    0.00895    0.00581
AFIX  43
H23   2   -0.020557    0.389988    0.747775    11.00000   -1.20000
AFIX   0
C24   1   -0.029426    0.199015    0.633454    11.00000    0.02203    0.06451 =
         0.03558    0.00891    0.00459   -0.00603
AFIX  43
H24   2   -0.108862    0.169616    0.633229    11.00000   -1.20000
AFIX   0
C25   1    0.033597    0.110446    0.565925    11.00000    0.02936    0.04767 =
         0.03211    0.00152    0.00187   -0.01127
AFIX  43
H25   2   -0.002825    0.020605    0.519371    11.00000   -1.20000
AFIX   0
C26   1    0.149844    0.152350    0.565934    11.00000    0.02758    0.03513 =
         0.02256    0.00337    0.00556   -0.00175
AFIX  43
H26   2    0.193222    0.091122    0.519926    11.00000   -1.20000
AFIX   0
HKLF 4


REM  cu_220425_hz_1_0m_a.res in P2(1)
REM wR2 = 0.0734, GooF = S = 1.067, Restrained GooF = 1.066 for all data
REM R1 = 0.0307 for 3728 Fo > 4sig(Fo) and 0.0333 for all 3929 data
REM 309 parameters refined using 1 restraints

END

WGHT      0.0382      0.1045

REM Instructions for potential hydrogen bonds
HTAB O2 O1
EQIV $1 -x+1, y+1/2, -z+2
HTAB N1 O2_$1

REM Highest difference peak  0.171,  deepest hole -0.224,  1-sigma level  0.044
Q1    1   0.5715  0.3933  0.7189  11.00000  0.05    0.17
Q2    1   0.6576  0.3823  0.7825  11.00000  0.05    0.15
Q3    1   0.8266  0.3325  0.2192  11.00000  0.05    0.15
Q4    1   0.7066  0.4406  0.1301  11.00000  0.05    0.14
Q5    1   0.7607  0.3934  0.6560  11.00000  0.05    0.14
Q6    1   0.8210  0.8741  0.5417  11.00000  0.05    0.14
Q7    1  -0.0101 -0.1409  0.4666  11.00000  0.05    0.13
Q8    1   0.5073  0.3825  0.6186  11.00000  0.05    0.13
Q9    1   1.1549  0.9017  0.9316  11.00000  0.05    0.13
Q10   1   0.5326  0.3426  0.1385  11.00000  0.05    0.13
Q11   1   0.8559  0.8446  0.7425  11.00000  0.05    0.13
Q12   1   0.2815  0.3434  0.4544  11.00000  0.05    0.13
Q13   1   0.6568  0.3530  0.0253  11.00000  0.05    0.13
Q14   1   0.5799  0.2793  0.4609  11.00000  0.05    0.12
Q15   1   0.7807  0.8103  0.6557  11.00000  0.05    0.12
Q16   1   0.7148  0.2515  0.1424  11.00000  0.05    0.12
Q17   1   0.3220  0.3765  0.3849  11.00000  0.05    0.12
Q18   1  -0.1151  0.3246  0.7857  11.00000  0.05    0.12
Q19   1  -0.0575 -0.1578  0.5640  11.00000  0.05    0.12
Q20   1   0.4767  0.3369  0.7169  11.00000  0.05    0.12
;
_shelx_res_checksum              48923
_olex2_submission_special_instructions 'No special instructions were received'
